# Supplementary material for: Lost Futures: The Human and Economic Cost of Suicide in Türkiye, 2012–2023
Source: Healthcare (Basel). 2025 Nov 8;13(22):2841. doi: 10.3390/healthcare13222841 (PMC12651982; doi:10.3390/healthcare13222841)
Supplement: Supplementary file 1 [file healthcare-13-02841-s001.zip]

Archive with 1 entries (1 files):
- healthcare-3924287-supplementary.pdf
